# Supplementary material for: Bilirubin and postpartum depression: an observational and Mendelian randomization study
Source: Front Psychiatry. 2024 Mar 8;15:1277415. doi: 10.3389/fpsyt.2024.1277415 (PMC10957769; doi:10.3389/fpsyt.2024.1277415)
Supplement: Supplementary file 1 [file Table_1.xlsx]

## Sheet: Supplementary table 1
Supplementary table 1. IV SNPs for total bilirubin on PPD.
chr	pos	SNP	EA	OA	beta.exposure	se.exposure	pval.exposure	eaf.exposure	R2	F_val	beta.outcome	se.outcome	pval.outcome	eaf.outcome
1	154555733	rs9616	T	A	0.016	0.003	1.9777e-10	0.296	0.000101393	40.489	0.019	0.016	0.254	0.215
1	202255929	rs705753	G	C	0.017	0.002	2.38397e-13	0.526	0.000134386	53.666	0.038	0.013	0.004	0.558
1	38298840	rs766588	T	C	-0.014	0.002	5.22878e-09	0.601	8.54104e-05	34.106	0	0.015	0.99	0.699
1	247602968	rs4925546	G	A	-0.016	0.002	5.58213e-11	0.63	0.000107589	42.964	0.024	0.014	0.077	0.623
1	220969049	rs1874121	T	C	0.021	0.002	6.30812e-18	0.34	0.000186375	74.431	-0.019	0.015	0.212	0.284
1	25584976	rs9438901	A	G	0.018	0.003	4.05537e-08	0.858	7.54426e-05	30.125	-0.006	0.017	0.706	0.8
1	63167984	rs7526446	A	C	0.02	0.002	1.81677e-16	0.637	0.000169771	67.799	-0.036	0.014	0.012	0.677
1	234848712	rs508293	A	G	0.02	0.002	2.08018e-17	0.518	0.000180473	72.073	0.008	0.013	0.542	0.559
1	158611797	rs857720	C	T	-0.032	0.003	3.28927e-35	0.267	0.000383875	153.335	0.019	0.014	0.178	0.337
1	40035928	rs3768321	T	G	-0.02	0.003	9.72299e-12	0.197	0.000116158	46.386	0.033	0.018	0.066	0.164
1	107627697	rs1762486	A	G	0.017	0.002	2.23821e-12	0.656	0.000123364	49.263	-0.002	0.015	0.874	0.723
1	156686005	rs12140437	C	A	0.014	0.002	6.53838e-09	0.33	8.43205e-05	33.671	-0.031	0.014	0.027	0.345
2	113841030	rs6734238	G	A	-0.022	0.002	1.52721e-20	0.402	0.000216172	86.333	0.025	0.014	0.082	0.304
2	234073781	rs10929193	G	C	0.027	0.003	5.12271e-26	0.287	0.000278681	111.305	-0.003	0.016	0.855	0.23
2	46353166	rs10495928	G	A	-0.014	0.002	1.4734e-08	0.336	8.03624e-05	32.09	-0.005	0.015	0.731	0.281
2	233864457	rs12470285	T	C	-0.04	0.003	3.15065e-39	0.173	0.000429928	171.738	-0.01	0.017	0.558	0.175
2	233545544	rs13028442	A	C	-0.022	0.002	8.09282e-19	0.345	0.000196534	78.489	-0.006	0.014	0.69	0.35
2	234940402	rs6758440	T	C	0.032	0.002	1.47741e-40	0.591	0.000445182	177.834	0.039	0.014	0.004	0.587
2	234144942	rs62192912	T	C	-0.156	0.003	1e-200	0.305	0.00939647	3787.47	0.041	0.015	0.005	0.28
2	233906351	rs2002534	A	G	-0.02	0.003	3.59087e-12	0.22	0.00012105	48.34	0.016	0.016	0.321	0.236
2	101575474	rs1992769	A	C	-0.013	0.002	1.93959e-08	0.505	7.90188e-05	31.554	0.015	0.013	0.258	0.421
2	64887382	rs4671605	T	C	0.02	0.003	6.2273e-15	0.734	0.000152342	60.837	-0.031	0.016	0.049	0.772
2	235169366	rs13032080	C	T	-0.02	0.003	8.39073e-16	0.298	0.000162217	64.782	-0.006	0.016	0.726	0.225
2	211540507	rs1047891	A	C	0.023	0.002	1.65348e-20	0.316	0.000215774	86.174	0.004	0.014	0.752	0.321
2	32883197	rs2053799	G	A	0.014	0.002	5.81996e-10	0.575	9.6114e-05	38.381	-0.025	0.014	0.062	0.593
3	156794425	rs4680338	G	C	-0.016	0.002	4.16677e-11	0.402	0.000109028	43.538	0.016	0.014	0.251	0.333
3	12391207	rs6802898	T	C	-0.02	0.004	6.81287e-09	0.122	8.4117e-05	33.59	-0.015	0.018	0.394	0.171
3	135932359	rs687339	T	C	-0.049	0.003	9.73644e-71	0.772	0.000791681	316.358	-0.037	0.019	0.047	0.848
3	196516288	rs13092376	C	A	0.014	0.002	4.4317e-09	0.419	8.62127e-05	34.426	0.005	0.013	0.704	0.434
3	114464858	rs9826148	T	C	-0.024	0.004	9.9106e-11	0.109	0.000104783	41.843	-0.011	0.021	0.611	0.109
3	170717521	rs11920090	A	T	0.028	0.003	7.27947e-16	0.124	0.000162919	65.062	-0.026	0.02	0.18	0.131
3	195838613	rs11917973	T	C	0.013	0.002	8.14479e-09	0.463	8.32532e-05	33.245	-0.009	0.013	0.521	0.423
3	48556339	rs2267846	A	G	0.016	0.003	3.39829e-10	0.273	9.87515e-05	39.434	0.008	0.015	0.616	0.271
4	145083342	rs7667722	A	G	-0.015	0.002	2.33868e-10	0.504	0.000100574	40.162	-0.025	0.014	0.065	0.594
4	100065509	rs1800759	G	T	-0.016	0.002	5.8264e-12	0.614	0.000118678	47.392	-0.003	0.013	0.803	0.574
4	175126378	rs12651414	A	C	0.015	0.003	3.7627e-08	0.238	7.5809e-05	30.272	-0.01	0.014	0.476	0.304
4	110825634	rs17316633	A	G	0.017	0.003	2.1047e-10	0.264	0.000101095	40.37	0.013	0.016	0.396	0.239
4	175086079	rs10003923	C	T	0.014	0.002	6.91242e-10	0.419	9.52798e-05	38.048	0.027	0.014	0.056	0.354
4	88018991	rs2035403	G	A	-0.017	0.002	1.24853e-13	0.4	0.000137569	54.937	0.006	0.014	0.635	0.4
4	69689122	rs2670430	G	C	0.027	0.004	2.51768e-14	0.878	0.000145456	58.087	0.045	0.023	0.054	0.91
5	111013695	rs10478063	T	G	-0.014	0.002	3.67799e-08	0.324	7.59141e-05	30.314	0.002	0.015	0.909	0.289
5	131797578	rs2522051	C	T	-0.015	0.002	2.90068e-11	0.454	0.000110797	44.244	0	0.013	0.986	0.579
5	122814733	rs13171367	G	A	-0.019	0.003	4.52898e-11	0.191	0.000108619	43.375	0.003	0.016	0.84	0.204
6	6971753	rs730551	T	C	0.014	0.002	7.34395e-10	0.48	9.49785e-05	37.927	-0.021	0.013	0.109	0.561
6	126851160	rs1490384	T	C	-0.016	0.002	9.63385e-13	0.498	0.000127512	50.92	0.001	0.013	0.921	0.477
6	26104632	rs198851	G	T	-0.043	0.003	4.39542e-40	0.849	0.000439737	175.658	0.034	0.021	0.108	0.89
6	160564476	rs662138	G	C	-0.023	0.003	1.82264e-15	0.187	0.000158392	63.254	-0.005	0.019	0.808	0.147
6	111791463	rs4945881	A	G	-0.016	0.003	2.9544e-08	0.185	7.69759e-05	30.738	-0.018	0.015	0.218	0.29
6	27989370	rs149978	C	T	-0.028	0.003	4.26776e-28	0.298	0.000302472	120.809	-0.006	0.015	0.701	0.252
6	32147761	rs3134943	C	T	-0.029	0.003	8.19408e-19	0.85	0.000196464	78.461	-0.009	0.02	0.665	0.868
6	42931261	rs2296804	G	C	-0.018	0.002	6.2431e-14	0.588	0.000140969	56.295	-0.001	0.013	0.954	0.504
7	17517644	rs6963451	G	T	0.022	0.003	2.02349e-10	0.123	0.000101285	40.446	0.013	0.019	0.509	0.136
7	21605973	rs55696093	G	A	0.024	0.003	2.63998e-17	0.22	0.000179302	71.606	-0.004	0.016	0.79	0.215
7	17284577	rs4410790	C	T	-0.03	0.002	2.12129e-36	0.634	0.000397534	158.793	-0.006	0.014	0.663	0.663
7	98037557	rs6943025	A	T	0.022	0.003	5.60661e-11	0.858	0.000107566	42.954	-0.015	0.021	0.463	0.883
8	41630447	rs4737010	A	G	-0.03	0.003	7.86683e-28	0.228	0.000299413	119.587	0.015	0.015	0.338	0.25
8	23407178	rs33963055	T	C	0.018	0.003	1.49562e-09	0.171	9.15123e-05	36.543	-0.019	0.016	0.255	0.202
8	131026459	rs6987080	G	C	0.014	0.002	1.0509e-09	0.435	9.32271e-05	37.228	-0.006	0.014	0.686	0.351
9	137235730	rs11185654	G	C	-0.017	0.003	1.83654e-11	0.303	0.00011304	45.141	0.004	0.015	0.809	0.28
9	137113606	rs34755157	T	C	-0.02	0.003	6.52229e-11	0.17	0.000106833	42.661	-0.022	0.017	0.188	0.193
9	97249230	rs7047279	C	T	0.014	0.002	2.6007e-09	0.568	8.88074e-05	35.463	-0.018	0.013	0.17	0.558
9	119255297	rs34979631	T	C	0.015	0.003	2e-08	0.226	7.88695e-05	31.494	-0.011	0.016	0.492	0.214
9	94044272	rs79170239	T	C	0.033	0.003	7.26106e-30	0.188	0.000322703	128.892	0	0.015	0.983	0.247
9	93570505	rs7036417	T	C	0.016	0.002	8.00387e-12	0.358	0.000117111	46.766	0.013	0.015	0.386	0.253
10	5266874	rs150754448	A	G	0.018	0.003	1.6263e-08	0.156	7.98798e-05	31.897	-0.026	0.019	0.168	0.146
10	65172328	rs10761756	T	C	-0.035	0.002	5.71084e-51	0.473	0.000564639	225.58	-0.008	0.013	0.531	0.473
10	96418778	rs7894137	T	C	-0.024	0.003	2.63027e-14	0.154	0.000145236	57.999	-0.001	0.018	0.967	0.169
10	94839642	rs2068888	A	G	0.031	0.002	1.24738e-40	0.449	0.000445995	178.159	-0.014	0.013	0.299	0.471
10	101953705	rs11597086	C	A	-0.013	0.002	4.64686e-08	0.446	7.47785e-05	29.86	-0.012	0.014	0.377	0.34
10	94502244	rs11187157	C	T	0.014	0.002	3.01703e-09	0.441	8.80941e-05	35.178	-0.007	0.013	0.616	0.431
10	113936855	rs2792759	T	C	-0.019	0.003	7.11214e-14	0.726	0.00014034	56.044	-0.017	0.014	0.232	0.683
10	71001110	rs7918272	G	C	-0.016	0.002	1.70883e-11	0.488	0.000113393	45.281	-0.022	0.013	0.107	0.46
10	122857596	rs2245095	T	C	-0.043	0.004	3.16155e-26	0.088	0.00028108	112.263	0.005	0.019	0.806	0.141
11	75459841	rs10793128	A	G	0.035	0.004	1.70765e-18	0.092	0.000192834	77.011	0.029	0.022	0.179	0.105
11	2942593	rs1661052	A	G	-0.052	0.004	3.06973e-38	0.909	0.000418607	167.214	0.005	0.026	0.855	0.928
11	116648917	rs964184	C	G	-0.032	0.003	5.76766e-21	0.868	0.000220997	88.26	-0.022	0.019	0.248	0.855
11	111433916	rs12366001	G	A	0.014	0.003	1.1599e-08	0.289	8.15305e-05	32.557	0	0.016	0.992	0.24
11	13356030	rs7947951	G	A	-0.022	0.002	3.41036e-19	0.691	0.000200802	80.193	0.026	0.013	0.048	0.539
11	9765503	rs4910498	T	A	0.016	0.002	5.665e-11	0.643	0.000107512	42.933	-0.009	0.015	0.559	0.733
11	61600342	rs174574	C	A	0.021	0.002	6.14611e-19	0.647	0.0001979	79.034	-0.011	0.013	0.394	0.585
12	66379926	rs11495610	T	C	-0.015	0.003	4.78267e-08	0.213	7.46389e-05	29.804	-0.013	0.018	0.478	0.172
12	20779078	rs11045344	G	A	-0.019	0.002	7.0518e-15	0.34	0.000151719	60.588	0.01	0.014	0.463	0.322
12	56860020	rs2939302	A	G	0.018	0.003	1.10591e-09	0.183	9.29809e-05	37.129	0	0.017	0.995	0.185
12	21814179	rs4762863	G	T	0.016	0.002	4.8317e-11	0.421	0.000108304	43.249	0.02	0.014	0.162	0.312
12	111865049	rs7310615	G	C	-0.037	0.002	1.83527e-56	0.518	0.00062768	250.781	0.011	0.013	0.427	0.586
12	20738038	rs12813069	T	C	-0.014	0.002	2.36521e-08	0.325	7.80626e-05	31.172	-0.006	0.014	0.681	0.363
12	21366095	rs531321977	A	G	-0.072	0.004	4.46889e-90	0.135	0.00101393	405.26	0.046	0.02	0.02	0.131
12	121415293	rs7139079	A	G	0.014	0.002	1.30891e-09	0.595	9.21556e-05	36.8	-0.008	0.013	0.54	0.552
12	20855761	rs10770704	C	T	0.025	0.002	6.07575e-27	0.565	0.000289257	115.53	0	0.014	0.988	0.612
12	21674602	rs4140763	C	T	-0.043	0.005	1.57e-19	0.936	0.000204642	81.727	-0.014	0.022	0.526	0.904
12	53261822	rs10876376	A	G	0.014	0.002	5.11211e-10	0.548	9.67573e-05	38.638	-0.013	0.013	0.34	0.507
12	21184923	rs7969558	A	G	0.045	0.005	1.41775e-21	0.937	0.000227948	91.037	-0.014	0.031	0.653	0.95
14	65230059	rs873642	T	C	-0.019	0.004	3.04257e-08	0.123	7.68323e-05	30.68	0.02	0.02	0.326	0.126
15	73982556	rs8041523	T	C	0.013	0.002	2.23712e-08	0.426	7.83248e-05	31.276	0.008	0.014	0.546	0.35
15	60883281	rs339969	A	C	-0.024	0.002	4.65908e-25	0.615	0.000267731	106.93	0.019	0.015	0.201	0.719
15	63789186	rs56094562	C	A	0.026	0.002	5.39386e-26	0.345	0.000278423	111.202	0.039	0.014	0.004	0.387
16	79754440	rs200293726	T	A	-0.017	0.003	3.28852e-11	0.308	0.000110187	44.001	0.007	0.014	0.626	0.306
16	79422015	rs7192020	T	C	-0.013	0.002	1.40091e-08	0.453	8.06119e-05	32.19	-0.027	0.013	0.044	0.509
16	31004169	rs17855121	C	T	-0.015	0.003	2.78882e-08	0.3	7.72602e-05	30.851	-0.003	0.014	0.843	0.32
16	88856084	rs551118	G	C	-0.02	0.002	1.47503e-16	0.578	0.000170808	68.213	-0.002	0.013	0.876	0.567
16	28513530	rs181207	T	C	-0.02	0.002	3.71878e-16	0.336	0.000166249	66.392	-0.018	0.013	0.189	0.41
17	53361838	rs1477141	G	T	0.013	0.002	4.61137e-09	0.492	8.60219e-05	34.35	-0.018	0.013	0.168	0.522
17	16091694	rs178818	G	A	-0.015	0.002	3.70706e-10	0.544	9.83173e-05	39.261	0.022	0.014	0.103	0.604
17	73826406	rs2290769	C	G	0.015	0.003	2.8688e-08	0.235	7.71262e-05	30.798	0.01	0.018	0.571	0.171
17	46666937	rs4793943	G	C	-0.017	0.003	4.1061e-08	0.173	7.53825e-05	30.101	-0.005	0.017	0.755	0.188
17	7806529	rs7222046	G	A	0.017	0.002	7.77678e-13	0.431	0.000128567	51.342	-0.015	0.013	0.272	0.552
17	57934995	rs1292042	G	A	-0.025	0.003	9.81522e-18	0.198	0.000184185	73.556	0.014	0.017	0.42	0.181
17	59247327	rs11079419	C	T	0.019	0.003	2.31047e-11	0.8	0.000111914	44.691	-0.007	0.017	0.685	0.803
17	66455904	rs1108683	A	T	0.014	0.002	4.24659e-09	0.486	8.64279e-05	34.512	-0.004	0.014	0.754	0.393
17	76118887	rs1474865	C	G	-0.025	0.004	5.90201e-12	0.117	0.000118609	47.365	0.013	0.02	0.505	0.133
17	61787684	rs7223257	C	T	-0.016	0.002	1.22521e-10	0.337	0.000103743	41.427	-0.002	0.013	0.872	0.417
17	65852907	rs4790908	G	T	-0.018	0.003	2.74789e-10	0.194	9.97952e-05	39.851	0.05	0.015	0.001	0.239
19	49211969	rs676388	C	T	0.019	0.002	1.77174e-16	0.536	0.00016989	67.846	-0.001	0.013	0.923	0.411
19	41087491	rs710160	C	T	0.014	0.003	4.68112e-08	0.26	7.47432e-05	29.846	0.01	0.014	0.468	0.365
19	12993255	rs11085823	C	G	-0.014	0.003	2.57881e-08	0.297	7.76339e-05	31.001	-0.006	0.014	0.662	0.362
19	45430280	rs5112	G	C	0.019	0.002	3.33657e-15	0.532	0.000155406	62.061	-0.013	0.014	0.325	0.584
20	39832628	rs17265513	C	T	-0.018	0.003	2.16058e-10	0.199	0.000100962	40.317	0.036	0.015	0.015	0.283
20	17845072	rs1810504	C	G	0.018	0.003	1.44099e-08	0.846	8.04659e-05	32.132	0.04	0.021	0.056	0.884
20	39746403	rs6129760	G	A	0.017	0.002	1.26009e-12	0.323	0.000126194	50.394	0.004	0.015	0.808	0.295
22	44324727	rs738409	G	C	0.017	0.003	2.94239e-09	0.216	8.8209e-05	35.224	-0.006	0.016	0.727	0.226
22	37462936	rs855791	G	A	0.029	0.002	5.48151e-35	0.562	0.00038133	152.318	-0.011	0.014	0.447	0.653
22	37514076	rs5995382	T	C	-0.013	0.002	6.14922e-09	0.517	8.46228e-05	33.792	-0.005	0.013	0.697	0.569
Abbreviation: IV instrument variable, PPD postpartum depression, chr chromosome, pos position, SNP single nucleotide polymorphism, EA effect allele, OA other allele, eaf effect allele frequency, se standard error.

## Sheet: Supplementary table 2
Supplementary table 2. IV SNPs for direct bilirubin on PPD.
chr	pos	SNP	EA	OA	beta.exposure	se.exposure	pval.exposure	eaf.exposure	R2	F_val	beta.outcome	se.outcome	pval.outcome	eaf.outcome
1	202255929	rs705753	G	C	0.016	0.003	7.27277e-11	0.527	0.00012449	42.448	0.038	0.013	0.004	0.558
1	221032881	rs4846335	A	C	0.023	0.004	1.5021e-08	0.104	9.40033e-05	32.052	0.001	0.019	0.938	0.144
1	25577496	rs4518840	T	A	0.024	0.004	4.26992e-10	0.879	0.000114343	38.988	-0.001	0.02	0.974	0.878
1	158587143	rs2022002	T	C	-0.024	0.003	1.0193e-16	0.264	0.000202158	68.937	0.019	0.014	0.171	0.338
2	21286057	rs515135	C	T	-0.024	0.003	2.09894e-13	0.82	0.00015811	53.914	0.006	0.017	0.736	0.811
2	234144942	rs62192912	T	C	-0.137	0.003	1e-200	0.3	0.00714025	2451.86	0.041	0.015	0.005	0.28
2	233609982	rs11892326	G	C	-0.033	0.005	4.78189e-13	0.079	0.00015337	52.297	-0.014	0.019	0.442	0.147
2	234940402	rs6758440	T	C	0.027	0.003	6.72822e-26	0.593	0.000324798	110.771	0.039	0.014	0.004	0.587
2	233548750	rs13031505	G	T	-0.022	0.003	7.04693e-16	0.404	0.00019099	65.128	0.006	0.014	0.656	0.416
2	27730940	rs1260326	C	T	0.016	0.003	2.52848e-10	0.609	0.000117344	40.011	0.004	0.014	0.762	0.651
2	233868788	rs78175608	A	C	-0.032	0.003	2.66932e-22	0.172	0.000276648	94.345	-0.01	0.017	0.578	0.176
3	135925191	rs1154988	A	T	-0.044	0.003	4.3843e-49	0.771	0.000635918	216.944	-0.039	0.019	0.039	0.851
3	12268244	rs12491937	G	A	0.014	0.003	3.42287e-08	0.419	8.93099e-05	30.452	0.017	0.014	0.21	0.38
4	100053894	rs6822348	T	A	-0.017	0.003	1.199e-09	0.697	0.000108438	36.974	0.012	0.014	0.405	0.696
4	88016514	rs151450	A	G	-0.021	0.003	1.60583e-16	0.398	0.000199544	68.045	0.007	0.014	0.615	0.396
4	124804151	rs113826451	A	G	-0.025	0.004	1.63038e-09	0.103	0.000106674	36.373	0.016	0.022	0.462	0.104
4	69588052	rs293435	T	C	-0.019	0.003	2.80027e-12	0.286	0.000143199	48.828	-0.02	0.013	0.141	0.408
5	156373637	rs13167071	C	G	-0.015	0.003	5.57596e-09	0.639	9.96587e-05	33.98	-0.002	0.014	0.87	0.669
5	110997449	rs4566840	T	C	-0.014	0.003	4.88472e-08	0.341	8.72928e-05	29.764	0	0.015	0.998	0.292
6	28643896	rs9380083	A	G	0.018	0.003	1.83021e-13	0.517	0.000158907	54.185	-0.029	0.013	0.033	0.588
6	26043393	rs72834647	T	G	0.037	0.004	1.741e-22	0.124	0.00027914	95.195	-0.039	0.021	0.067	0.11
6	160564476	rs662138	G	C	-0.025	0.003	5.32599e-15	0.186	0.000179313	61.145	-0.005	0.019	0.808	0.147
6	160868327	rs2457575	G	A	0.015	0.003	2.84093e-08	0.282	9.03824e-05	30.817	0.01	0.014	0.486	0.304
6	32147761	rs3134943	C	T	-0.024	0.003	1.19647e-11	0.849	0.000134847	45.98	-0.009	0.02	0.665	0.868
7	17284577	rs4410790	C	T	-0.026	0.003	8.81861e-24	0.632	0.000296444	101.098	-0.006	0.014	0.663	0.663
7	17517644	rs6963451	G	T	0.023	0.004	9.81861e-10	0.124	0.000109579	37.363	0.013	0.019	0.509	0.136
8	126500031	rs28601761	G	C	0.02	0.003	2.96278e-15	0.422	0.000182702	62.301	0.008	0.013	0.533	0.411
8	41630447	rs4737010	A	G	-0.024	0.003	9.27897e-16	0.227	0.000189399	64.585	0.015	0.015	0.338	0.25
8	42395632	rs2923432	C	G	0.015	0.003	2.3127e-09	0.632	0.000104682	35.693	-0.005	0.014	0.714	0.636
8	131026459	rs6987080	G	C	0.014	0.003	2.22592e-08	0.436	9.17679e-05	31.29	-0.006	0.014	0.686	0.351
9	93968640	rs9792678	T	C	0.031	0.003	2.09749e-21	0.18	0.000264699	90.269	-0.001	0.015	0.928	0.265
10	71001110	rs7918272	G	C	-0.016	0.003	2.0819e-10	0.487	0.000118457	40.391	-0.022	0.013	0.107	0.46
10	94839642	rs2068888	A	G	0.029	0.003	1.13292e-31	0.451	0.000402113	137.149	-0.014	0.013	0.299	0.471
10	94502244	rs11187157	C	T	0.015	0.003	1.33641e-09	0.441	0.000107811	36.761	-0.007	0.013	0.616	0.431
10	113937941	rs2487294	T	G	-0.016	0.003	1.43061e-08	0.725	9.42848e-05	32.148	-0.017	0.014	0.235	0.683
10	5254820	rs4098025	C	A	0.023	0.003	2.39773e-11	0.156	0.000130854	44.618	-0.025	0.019	0.19	0.142
10	122872599	rs12414160	G	A	-0.037	0.004	7.10232e-17	0.087	0.000204257	69.652	0.007	0.021	0.749	0.117
11	9765503	rs4910498	T	A	0.018	0.003	1.96698e-11	0.644	0.000131985	45.004	-0.009	0.015	0.559	0.733
11	75455021	rs499974	A	C	0.026	0.003	1.77828e-14	0.157	0.000172345	58.769		0.016	0.85	0.23
11	78145886	rs873311	C	G	0.019	0.003	1.76388e-08	0.171	9.3091e-05	31.741	0.02	0.015	0.183	0.265
11	13356030	rs7947951	G	A	-0.017	0.003	2.30569e-10	0.69	0.000117869	40.19	0.026	0.013	0.048	0.539
11	2942593	rs1661052	A	G	-0.05	0.004	2.84053e-31	0.908	0.000396783	135.331	0.005	0.026	0.855	0.928
12	20749305	rs4417347	A	G	-0.021	0.003	2.70334e-17	0.555	0.000209833	71.554	0.002	0.014	0.887	0.627
12	111865049	rs7310615	G	C	-0.033	0.003	3.90481e-40	0.515	0.000515685	175.905	0.011	0.013	0.427	0.586
12	115527503	rs12811045	G	A	-0.018	0.003	7.02312e-09	0.216	9.83429e-05	33.532	-0.014	0.016	0.37	0.218
12	121405210	rs10774579	C	T	0.016	0.003	4.23253e-10	0.482	0.00011439	39.004	-0.001	0.013	0.915	0.473
12	21726519	rs7974959	C	T	0.023	0.003	1.24595e-11	0.156	0.000134608	45.899	-0.005	0.017	0.785	0.2
12	57807114	rs540730	C	T	-0.017	0.003	1.91558e-09	0.753	0.000105764	36.062	-0.017	0.015	0.274	0.746
12	21097329	rs12814270	G	A	0.078	0.003	2.8119e-149	0.225	0.00198444	677.909	0.016	0.02	0.432	0.125
12	21331549	rs4149056	C	T	0.148	0.003	1e-200	0.157	0.00544521	1866.62	-0.017	0.016	0.312	0.202
15	60883281	rs339969	A	C	-0.018	0.003	7.14661e-13	0.614	0.000151064	51.511	0.019	0.015	0.201	0.719
15	73982556	rs8041523	T	C	0.016	0.003	1.71439e-10	0.427	0.000119572	40.771	0.008	0.014	0.546	0.35
15	63793238	rs11635675	G	T	0.016	0.003	1.48778e-09	0.344	0.000107199	36.552	0.038	0.014	0.005	0.388
16	88856084	rs551118	G	C	-0.018	0.003	1.52335e-12	0.577	0.000146698	50.022	-0.002	0.013	0.876	0.567
17	65852907	rs4790908	G	T	-0.021	0.003	7.4319e-11	0.194	0.000124362	42.404	0.05	0.015	0.001	0.239
17	48752600	rs4148415	T	C	-0.016	0.003	3.0376e-10	0.373	0.000116287	39.651	0.007	0.013	0.609	0.422
17	7829928	rs8070212	G	A	0.014	0.003	8.46467e-09	0.489	9.72719e-05	33.167	-0.004	0.013	0.76	0.582
17	73785718	rs10221244	A	G	-0.015	0.003	3.97851e-09	0.652	0.000101578	34.635	-0.028	0.015	0.057	0.728
17	57934169	rs1292043	G	A	-0.019	0.003	9.81499e-10	0.201	0.00010958	37.364	0.015	0.017	0.373	0.182
19	41813375	rs15052	C	T	0.019	0.003	8.26628e-09	0.178	9.74109e-05	33.214	0.016	0.016	0.327	0.229
19	45392254	rs6857	T	C	-0.024	0.003	9.77687e-13	0.17	0.000149251	50.892	0.004	0.017	0.83	0.195
20	17850778	rs1535027	C	T	0.021	0.004	2.31793e-09	0.847	0.000104666	35.688	0.035	0.022	0.111	0.894
22	37462936	rs855791	G	A	0.017	0.003	6.461e-11	0.564	0.00012517	42.68	-0.011	0.014	0.447	0.653
Abbreviation: IV instrument variable, PPD postpartum depression, chr chromosome, pos position, SNP single nucleotide polymorphism, EA effect allele, OA other allele, eaf effect allele frequency, se standard error.

## Sheet: Supplementary table 3
Supplementary table 3. IV SNPs for PPD on total bilirubin.
chr	pos	SNP	EA	OA	beta.exposure	se.exposure	pval.exposure	eaf.exposure	R2	F_val	beta.outcome	se.outcome	pval.outcome	eaf.outcome
2	148021573	rs180978610	A	G	0.213	0.045	2.683e-06	0.043	8.83192e-05	22.067	0.007	0.009	0.423	0.02
3	53717956	rs75940076	A	G	-0.14	0.029	1.31801e-06	0.112	9.39218e-05	23.467	0.002	0.003	0.579	0.137
3	115604452	rs6809025	T	G	-0.103	0.019	8.34699e-08	0.677	0.000114652	28.647	-0.001	0.003	0.564	0.686
6	152223003	rs7356921	C	T	-0.096	0.02	1.646e-06	0.721	9.1678e-05	22.906	0.008	0.003	0.002	0.743
12	60978850	rs7298983	A	G	-0.099	0.02	1.494e-06	0.266	9.25876e-05	23.134	0.002	0.003	0.476	0.197
13	36726868	rs1952431	C	A	-0.086	0.018	2.42198e-06	0.428	8.91562e-05	22.276	0.005	0.002	0.035	0.417
14	85965628	rs58123384	A	T	0.089	0.018	1.54e-06	0.393	9.28364e-05	23.196	-0.002	0.002	0.412	0.456
17	4767947	rs138292190	A	G	-0.191	0.041	3.71398e-06	0.052	8.56901e-05	21.41	0.001	0.007	0.834	0.036
18	72988700	rs17056773	G	T	0.116	0.025	3.91201e-06	0.158	8.54827e-05	21.358	-0.003	0.003	0.33	0.18
18	75093199	rs9675399	T	C	0.09	0.019	3.09001e-06	0.679	8.74193e-05	21.842	-0.004	0.002	0.143	0.653
19	56297739	rs299185	G	A	-0.087	0.018	1.52598e-06	0.545	9.26799e-05	23.157	0.002	0.002	0.445	0.495
21	22698335	rs232473	T	C	0.108	0.023	2.32798e-06	0.809	8.93494e-05	22.325	0	0.003	0.94	0.802
Abbreviation: IV instrument variable, PPD postpartum depression, chr chromosome, pos position, SNP single nucleotide polymorphism, EA effect allele, OA other allele, eaf effect allele frequency, se standard error.

## Sheet: Supplementary table 4
Supplementary table 4. IV SNPs for PPD on direct bilirubin.
chr	pos	SNP	EA	OA	beta.exposure	se.exposure	pval.exposure	eaf.exposure	R2	F_val	beta.outcome	se.outcome	pval.outcome	eaf.outcome
2	148021573	rs180978610	A	G	0.213	0.045	2.683e-06	0.043	8.83192e-05	22.067	-0.003	0.009	0.784	0.02
3	53717956	rs75940076	A	G	-0.14	0.029	1.31801e-06	0.112	9.39218e-05	23.467	0.003	0.004	0.34	0.137
3	115604452	rs6809025	T	G	-0.103	0.019	8.34699e-08	0.677	0.000114652	28.647	-0.004	0.003	0.183	0.686
6	152223003	rs7356921	C	T	-0.096	0.02	1.646e-06	0.721	9.1678e-05	22.906	0.004	0.003	0.213	0.744
12	60978850	rs7298983	A	G	-0.099	0.02	1.494e-06	0.266	9.25876e-05	23.134	0.001	0.003	0.674	0.197
13	36726868	rs1952431	C	A	-0.086	0.018	2.42198e-06	0.428	8.91562e-05	22.276	0.006	0.003	0.022	0.417
14	85965628	rs58123384	A	T	0.089	0.018	1.54e-06	0.393	9.28364e-05	23.196	-0.002	0.003	0.362	0.456
17	4767947	rs138292190	A	G	-0.191	0.041	3.71398e-06	0.052	8.56901e-05	21.41	0.003	0.007	0.701	0.036
18	72988700	rs17056773	G	T	0.116	0.025	3.91201e-06	0.158	8.54827e-05	21.358	-0.003	0.003	0.428	0.18
18	75093199	rs9675399	T	C	0.09	0.019	3.09001e-06	0.679	8.74193e-05	21.842	-0.004	0.003	0.087	0.653
19	56297739	rs299185	G	A	-0.087	0.018	1.52598e-06	0.545	9.26799e-05	23.157	0.003	0.003	0.244	0.495
21	22698335	rs232473	T	C	0.108	0.023	2.32798e-06	0.809	8.93494e-05	22.325	0.001	0.003	0.772	0.802
Abbreviation: IV instrument variable, PPD postpartum depression, chr chromosome, pos position, SNP single nucleotide polymorphism, EA effect allele, OA other allele, eaf effect allele frequency, se standard error.
